# Supplementary material for: Tumor Expression of CD83 Reduces Glioma Progression and Is Associated with Reduced Immunosuppression
Source: Cancer Res Commun. 2024 Dec 30;4(12):3209–23. doi: 10.1158/2767-9764.CRC-24-0281 (PMC11683667; doi:10.1158/2767-9764.CRC-24-0281)
Supplement: Supplementary Table 1 — Clinical characteristics [file crc-24-0281_supplementary_table_1_suppst1.xlsx]

## Sheet: Sheet1
Patient Identity	Tumor Type	IDH Status	1p19 Codeletion	WHO Grade	Samples	Experiments
DA-01	diffuse astrocytoma	mutant	no	IV	core leading edge	scRNA-seq
GBM-01	GBM	wild-type	no	IV	core leading edge	scRNA-seq
GBM-02	GBM	wild-type	no	IV	core leading edge	scRNA-seq
OG-01	oligodendroglioma	mutant	yes	II	core	scRNA-seq
GBM-03	GBM	wild-type	no	IV	core leading edge	scRNA-seq
GBM-04	GBM	wild-type	no	IV	core	scRNA-seq
DA-02	diffuse astrocytoma	mutant	no	IV	core leading edge	scRNA-seq
OG-02	oligodendroglioma	mutant	yes	II	core	scRNA-seq
OG-03	oligodendroglioma	mutant	yes	III	core	scRNA-seq
GBM-05	GBM	wild-type	no	IV	leading edge	scRNA-seq
GBM-06	GBM	wild-type	no	IV	core	scRNA-seq
GBM-07	GBM	wild-type	no	IV	core	scRNA-seq
