# Supplementary material for: Tumor Expression of CD83 Reduces Glioma Progression and Is Associated with Reduced Immunosuppression
Source: Cancer Res Commun. 2024 Dec 30;4(12):3209–23. doi: 10.1158/2767-9764.CRC-24-0281 (PMC11683667; doi:10.1158/2767-9764.CRC-24-0281)
Supplement: Supplementary Table 2 — DEG Analysis [file crc-24-0281_supplementary_table_2_suppst2.xlsx]

## Sheet: DEGS_from_mouse
p_val	avg_log2FC	pct.1	pct.2	p_val_adj	gene
0	1.11322	0.64	0.069	0	B3gat2
0	1.03946	0.506	0.035	0	Neu4
0	1.36772	0.654	0.052	0	Nav1
0	1.8259	0.791	0.099	0	Tnr
0	1.29503	0.649	0.055	0	Dnm3
0	1.22781	0.814	0.119	0	Prrc2c
0	1.20821	0.591	0.037	0	C1ql3
0	1.18612	0.608	0.052	0	Lrp1b
0	1.73456	0.91	0.16	0	Rbm39
0	1.54822	0.84	0.123	0	Matn4
0	1.24337	0.624	0.063	0	Sulf2
0	1.35028	0.67	0.055	0	Gria3
0	1.04663	0.624	0.063	0	Nlgn3
0	3.23202	0.926	0.087	0	Xist
0	1.30127	0.854	0.154	0	Sec62
0	1.03869	0.766	0.125	0	Dhx36
0	1.13099	0.534	0.037	0	Ccnl1
0	1.56979	0.736	0.097	0	Gria2
0	1.03327	0.585	0.062	0	Ugt8a
0	1.00658	0.626	0.077	0	Lmo4
0	1.68265	0.678	0.058	0	Mmp16
0	1.32209	0.677	0.058	0	Pnisr
0	1.14073	0.777	0.119	0	Nfib
0	3.20009	0.909	0.118	0	Jun
0	1.37001	0.861	0.17	0	Nfia
0	1.07014	0.599	0.049	0	Snhg12
0	1.1224	0.575	0.043	0	Sema3d
0	2.12938	0.87	0.166	0	Lhfpl3
0	1.07176	0.717	0.099	0	Fip1l1
0	2.06103	0.814	0.127	0	Pdgfra
0	1.28393	0.712	0.078	0	Adgrl3
0	1.26797	0.629	0.049	0	BC005561
0	1.15022	0.657	0.059	0	Rsrc2
0	1.41608	0.684	0.069	0	Gjc3
0	1.11241	0.67	0.07	0	N4bp2l2
0	1.12353	0.501	0.043	0	Nxph1
0	1.15984	0.573	0.045	0	Cttnbp2
0	1.08183	0.571	0.051	0	Cald1
0	1.25437	0.698	0.072	0	Tra2a
0	1.15525	0.634	0.069	0	Ppfibp1
0	2.36291	0.666	0.042	0	Fosb
0	1.00352	0.773	0.127	0	Snrnp70
0	1.69111	0.749	0.07	0	Abhd2
0	1.26425	0.624	0.053	0	Spon1
0	1.15912	0.682	0.098	0	Sox6
0	1.5265	0.682	0.052	0	Xylt1
0	1.08413	0.527	0.062	0	Rbbp6
0	1.13921	0.78	0.097	0	Fus
0	1.13218	0.538	0.043	0	Ptpre
0	1.73952	0.619	0.027	0	Kcnq1ot1
0	1.12159	0.606	0.061	0	Ppp1r14c
0	1.02877	0.636	0.072	0	Ahi1
0	1.26563	0.666	0.065	0	Rev3l
0	1.01108	0.598	0.07	0	Jmjd1c
0	1.06167	0.517	0.045	0	Ank3
0	1.28769	0.576	0.047	0	Pcdh15
0	1.2696	0.643	0.046	0	Midn
0	1.16567	0.564	0.049	0	Ascl1
0	1.6193	0.789	0.08	0	Anks1b
0	1.45755	0.585	0.051	0	Phlda1
0	1.59251	0.854	0.118	0	Arglu1
0	2.11425	0.664	0.061	0	Ier2
0	2.17161	0.752	0.085	0	Junb
0	1.34204	0.761	0.111	0	Pllp
0	1.52392	0.691	0.062	0	Mmp15
0	1.3462	0.54	0.039	0	Sf3b3
0	1.22601	0.786	0.125	0	Ankrd11
0	1.06629	0.715	0.114	0	Zcchc24
0	1.01324	0.52	0.032	0	Gnl3
0	1.16135	0.568	0.044	0	3632451O06Rik
0	1.21011	0.552	0.027	0	Taf1d
0	1.09609	0.622	0.061	0	Olfm2
0	1.82625	0.789	0.075	0	Opcml
0	1.60991	0.88	0.142	0	Ncam1
0	1.50547	0.654	0.052	0	Cspg4
0	1.20377	0.65	0.061	0	Nktr
0	1.46466	0.808	0.136	0	Ccdc88a
0	1.3677	0.735	0.117	0	Hist3h2ba
0	1.47346	0.685	0.096	0	Epn2
0	1.07194	0.627	0.059	0	Bptf
0	1.7003	0.819	0.131	0	Cacng4
0	1.0961	0.599	0.037	0	Tnrc6c
0	1.96761	0.726	0.06	0	Klf6
0	1.27358	0.687	0.099	0	Sox4
0	4.05924	1	0	0	Cd83
0	2.00912	0.854	0.114	0	Vcan
0	1.15319	0.657	0.061	0	Srek1
0	1.23072	0.591	0.061	0	Zfp36l1
0	1.12152	0.663	0.074	0	Rbm25
0	2.81055	0.831	0.085	0	Fos
0	1.10397	0.677	0.103	0	Ncald
0	1.24419	0.575	0.041	0	Csmd3
0	1.52021	0.62	0.066	0	Enpp2
0	1.16996	0.684	0.071	0	Sox10
0	1.00491	0.641	0.065	0	Tnrc6b
0	1.22189	0.596	0.04	0	Slc38a2
0	1.74814	0.757	0.055	0	Tra2b
0	1.44438	0.743	0.131	0	Gap43
0	1.5837	0.896	0.185	0	Zbtb20
0	1.33031	0.714	0.072	0	Alcam
0	2.10911	0.928	0.132	0	Son
0	1.05286	0.503	0.03	0	Dscam
0	1.59527	0.921	0.166	0	Srrm2
0	1.10882	0.573	0.054	0	Ankrd12
0	1.51906	0.717	0.073	0	Dlgap1
0	3.49015	0.856	0.066	0	Egr1
0	1.61093	0.819	0.097	0	Atad1
5.3892e-307	1.10749	0.764	0.131	1.29147e-302	Sfpq
1.39331e-301	1.0441	0.684	0.109	3.33893e-297	Cfap20
2.77366e-298	1.10167	0.794	0.145	6.64679e-294	Gsk3b
3.2631e-298	1.15004	0.808	0.148	7.81968e-294	App
1.54168e-293	1.08185	0.798	0.146	3.69447e-289	Luc7l2
5.83435e-285	1.19751	0.84	0.169	1.39814e-280	Top1
4.83759e-283	1.42343	0.858	0.184	1.15928e-278	Tcf4
3.41737e-275	1.15557	0.815	0.163	8.18938e-271	Ss18l2
1.24696e-270	1.26925	0.807	0.165	2.98821e-266	Nucks1
2.46598e-270	1.51058	0.824	0.185	5.90948e-266	Cntn1
7.46456e-270	1.02857	0.824	0.164	1.78881e-265	Mtdh
4.16285e-264	1.07926	0.805	0.157	9.97585e-260	Eif2s2
4.30872e-260	1.42987	0.924	0.241	1.03254e-255	Hnrnpa0
3.56641e-255	1.3872	0.935	0.241	8.54655e-251	Hnrnpa2b1
3.25867e-231	1.13837	0.775	0.17	7.80907e-227	Olig2
4.86436e-228	1.03768	0.838	0.192	1.1657e-223	Psip1
8.27116e-227	1.06351	0.84	0.192	1.9821e-222	Hnrnpdl
5.03693e-225	1.12752	0.875	0.215	1.20705e-220	Cbx3
3.7143e-216	1.30511	0.52	0.088	8.90094e-212	Hist1h1c
4.44131e-210	1.069	0.8	0.19	1.06432e-205	Tpm1
1.57297e-204	1.37708	0.835	0.23	3.76946e-200	Ccnd1
1.63349e-189	1.05938	0.77	0.193	3.91449e-185	C1ql1
2.59912e-187	1.11514	0.77	0.195	6.22853e-183	Rtn1
3.88126e-174	1.34268	0.501	0.097	9.30106e-170	Hist1h1e
1.06851e-91	1.21383	0.522	0.16	2.56058e-87	Hmgb2

## Sheet: human_symbols
B3GAT2
NEU4
NAV1
TNR
DNM3
PRRC2C
C1QL3
LRP1B
RBM39
MATN4
SULF2
GRIA3
NLGN3
XIST
SEC62
DHX36
CCNL1
GRIA2
UGT8
LMO4
MMP16
PNISR
NFIB
JUN
NFIA
SEMA3D
LHFPL3
FIP1L1
PDGFRA
ADGRL3
RSRC2
GJC3
N4BP2L2
NXPH1
CTTNBP2
CALD1
TRA2A
PPFIBP1
FOSB
SNRNP70
ABHD2
SPON1
SOX6
XYLT1
RBBP6
FUS
PTPRE
KCNQ1OT1
PPP1R14C
AHI1
REV3L
JMJD1C
ANK3
PCDH15
MIDN
ASCL1
ANKS1B
PHLDA1
ARGLU1
IER2
JUNB
PLLP
MMP15
SF3B3
ANKRD11
ZCCHC24
GNL3
TAF1D
OLFM2
OPCML
NCAM1
CSPG4
NKTR
CCDC88A
EPN2
BPTF
CACNG4
TNRC6C
KLF6
SOX4
CD83
VCAN
SREK1
ZFP36L1
RBM25
FOS
NCALD
CSMD3
ENPP2
SOX10
TNRC6B
SLC38A2
TRA2B
GAP43
ZBTB20
ALCAM
SON
DSCAM
SRRM2
ANKRD12
DLGAP1
EGR1
ATAD1
SFPQ
CFAP20
GSK3B
APP
LUC7L2
TOP1
TCF4
SS18L2
NUCKS1
CNTN1
MTDH
EIF2S2
HNRNPA0
HNRNPA2B1
OLIG2
PSIP1
HNRNPDL
CBX3
TPM1
CCND1
C1QL1
RTN1
HMGB2

## Sheet: gene_sets_used_in_survivlal
REV3L
CNTN1
EPN2
CACNG4
CTTNBP2
TNRC6C
GSK3B
TNRC6B
ANKRD12
XYLT1
SOX6
RSRC2
NKTR
CCDC88A
TNR
RBM25
GRIA2
RBBP6
NXPH1
SOX4
GRIA3
PNISR
NAV1
PDGFRA
ATAD1
PHLDA1
ASCL1
RTN1
NFIB
NCAM1
PCDH15
ADGRL3
HNRNPDL
SEMA3D
MMP16
CSMD3
PSIP1
ZCCHC24
ANKRD11
SRRM2
LRP1B
ALCAM
DLGAP1
DSCAM
BPTF
JMJD1C
UGT8
DHX36
ZBTB20
OPCML
ANKS1B
LHFPL3
NLGN3
SULF2
TCF4
DNM3
NEU4
OLIG2
